# Supplementary material for: Etiology and Management of Raised Intraocular Pressure following Posterior Chamber Phakic Intraocular Lens Implantation in Myopic Eyes
Source: PLoS One. 2016 Nov 17;11(11):e0165469. doi: 10.1371/journal.pone.0165469 (PMC5113895; doi:10.1371/journal.pone.0165469)
Supplement: S1 Table — Legends: M:male; F:Female; N:No; Y:Yes, PI: peripheral iridotomy; REF: refractive error; ACD: Anterior chamber depth; OVD: Ocular viscoelastic device; ST: Steroid induced glaucoma; PB: pupillary block; PM: excess trabecular meshwork pigmentation; HWW:Horizontal white-to-white; ICL: Implantable collamer lens; BCVA: best corrected visual acuity, IOP: Intraocular pressure; AGM: Antiglaucoma medications; PPV: Pars Plana vitrectomy; CDR: cup to disc ratio; FU: follow up. (XLSX) [file pone.0165469.s002.xlsx]

## Sheet: Total data sheet of high IOP
Serial Number	Gender	Preop REF	Age	preop_ACD	Preop_IOP	Preop_BCVA	PI	Prior Glaucoma	CDR	ICL model	IOP rise (day)	Highest_IOP	Cause of_high IOP	Gonio	Treatment	Final_IOP	postop_BCVA	HWW (mm)	ICL diameter	Vault ASOCT (mm)	AGM final FU	FU months
1	F	-25.5	33	2.86	11	0.5	N	N	0.4	V4b	4	45	MG	CLOSED	PPV with Hyaloidotomy	12	0.2	12.1	12.5	0.9	2	15.5
2	M	-10	33	2.94	14	0.1	Y	N	0.3	V4b	1	24	OVD	OPEN	low dose steroid	16	0	11.6	12		0	5.6
3	F	-16	26	3.23	13	0.2	Y	N	0.2	V4b	2	50	PB (haptic block)	CLOSED	Surgical PI	10	0.2	11.8	12.5	0.61	0	1.3
4	F	-20	20	2.82	16	0.1	Y	N	0.3	V4b	23	32	ST	OPEN	Stop steroid	17	0.1	11.2	11.5	0.41	0	25.1
5	F	-20	20	2.81	14	0	Y	N	0.3	V4b	36	28	ST	OPEN	Stop steroid	16	0	11	11.5	0.57	0	24.4
6	M	-17	29	2.82	14	0.3	Y	N	0.3	V4b	40	26	ST	OPEN	Stop steroid	18	0	11.3	12	0.67	0	29.7
7	M	-23	25	3.23	18	0.3	Y	N	0.4	V4b	5	35	ST	OPEN_PM	low dose steroid	21	0.1	11.4	12	0.69	1	23.2
8	M	-16	22	3.26	15	0.3	Y	N	0.3	V4b	25	23	ST	OPEN_PM	Stop steroid	16	0	11.2	12	0.75	0	7
9	F	-20	30	3.2	12	0.3	Y	N	0.2	V4b	1	38	OVD	OPEN	low dose steroid	10	0.2	11.2	12.5		1	7.8
10	F	-15.5	33	2.76	15	0.2	Small PI	N	0.2	V4b	1	38	PB	CLOSED	Enlarged PI	14	0	11.1	11.5		0	15.4
11	F	-25	41	2.76	10	0.1	Y	N	0.4	V4b	24	29	ST	OPEN	Stop steroid	12	0.5	12.5	12.5		1	58.2
12	F	-16	20	3.3	16	0.4	Y	N	0.4	V4b	24	30	ST	OPEN	Stop steroid	16	0.1	11.6	12	0.61	0	13
13	M	-21	28	3.27	16	0.3	Y	Y	0.6	V4b	21	31	JOAG	OPEN	Stop steroid, AGM	18	0.1	12.3	12.5	0.61	2	18.1
14	M	-18	28	3.28	16	0.3	Y	Y	0.9	V4b	18	22	JOAG	OPEN	Stop steroid, AGM	18	0	12.3	12.5	0.59	2	17.6
15	M	-15	28	3.25	10	0.1	Y	N	0.3	V4b	22	22	ST	OPEN	Stop steroid	15	0	11.6	12		0	16.9
16	M	-10	29	3.27	14	0.3	Y	N	0.3	V4b	4	40	ST	OPEN	low dose steroid	16	0	12.2	12.5	0.9	0	43.1
17	M	-9	29	3.27	13	0.1	Y	N	0.3	V4b	1	38	OVD	OPEN	low dose steroid	16	0	12.1	12.5		0	41.7
18	F	-23	21	2.75	19	0.4	Small PI	N	0.4	V4b	1	32	PB	CLOSED_PM	Enlarged PI	17	0.2	11.7	12	0.37	2	10.4
19	M	-19.5	30	3.12	16	0.2	Y	N	0.3	V4b	15	40	ST	OPEN	low dose steroid	12	0.1	12.3	12.5	0.75	0	12.2
20	M	-9.00	21	3.24	16	0	N	N	0.3	V4c	30	24	ST	Open	Stop steroid	16	0.2	11.8	13.2	0.98	0	1.8
21	M	-16.00	29	3.33	14	0.3	N	N	0.3	V4c	4	32	ST	Open	low dose steroid	12	0.1	12	13.2	0.9	0	1.4
22	M	-13.00	32	2.77	17	0.2	N	N	0.3	V4c	42	25	ST	Open	Stop steroid, AGM	14	0	12.3	13.2	0.57	0	1.3
23	M	-18.00	20	3	18	0.2	N	N	0.3	V4c	8	22	ST	Open	low dose steroid	18	0.2	11.4	12.6		0	0.3
24	M	-16.00	23	2.96	14	0.4	N	N	0.3	V4c	12	28	ST	Open	low dose steroid	14	0.1	11.3	12.6		0	0.3
25	F	-18.00	23	2.8	14	0.3	N	N	0.4	V4c	15	26	ST	Open	low dose steroid	19	0	11.4	12.6	0.61	0	1.4
26	F	-16.00	23	2.85	14	0.2	N	N	0.4	V4c	8	29	ST	Open	low dose steroid	19	0	11.4	12.6	0.71	0	1.2
27	F	-14.00	22	2.94	16	0.2	N	N	0.3	V4c	8	27	ST	Open	low dose steroid	14	0	11.3	12.6	0.57	1	3
28	F	-14.50	22	3.11	10	0.2	N	N	0.4	V4c	12	34	ST	Open	low dose steroid	21	0	12	13.2		1	0.4
29	M	-13.00	22	3.45	15	0.2	N	N	0.3	V4c	1	26	OVD	Open	Stop steroid, AGM	14	0.2	12	13.2		1	0.03
30	M	-12.00	25	2.9	16	0.4	N	N	0.4	V4c	35	30	ST	Open	Stop steroid, AGM	15	0	11.4	12.6		0	1.2
31	M	-10.50	31	2.91	17	0	N	N	0.4	V4c	1	31	OVD	Open	Stop steroid, AGM	17	0.1	11.6	12.6		0	0.26
32	F	-9.50	26	3.23	14	0	N	N	0.4	V4c	30	23	ST	Open	Stop steroid	14	0	11.3	12.6	1.27	0	5.4
33	F	-11	28	3.37	10	0.2	N	N	0.3	V4c	1	28	PB	CLOSED	Ac wash	10	0.2	11.65	13.2	0.9	0	13.2
